# Supplementary material for: Syndecan Family Gene and Protein Expression and Their Prognostic Values for Prostate Cancer
Source: Int J Mol Sci. 2021 Aug 12;22(16):8669. doi: 10.3390/ijms22168669 (PMC8395474; doi:10.3390/ijms22168669)
Supplement: Supplementary file 1 [file ijms-22-08669-s001.zip]

Archive with 1 entries (1 files):
- ijms-1314678-supplementary.pdf
